# Supplementary material for: Molecular Dynamics Study on Properties of Hydration Layers above Polymer Antifouling Membranes
Source: Molecules. 2022 May 11;27(10):3074. doi: 10.3390/molecules27103074 (PMC9143230; doi:10.3390/molecules27103074)
Supplement: Supplementary file 1 [file molecules-27-03074-s001.zip]

Archive with 1 entries (1 files):
- molecules-1695802-supplementary.pdf
